# Supplementary material for: Global Transcriptome Sequencing Reveals Molecular Profiles of Summer Diapause Induction Stage of Onion Maggot, Delia antiqua (Diptera: Anthomyiidae)
Source: G3 (Bethesda). 2017 Nov 20;8(1):207–17. doi: 10.1534/g3.117.300393 (PMC5765349; doi:10.1534/g3.117.300393)
Supplement: Supplementary file 3 [file 207TableS3.xls]

## Sheet: Table N10 vs N2
Table S3 KEGG pathway analysis of differential expressed genes between N10 vs N2.
Pathway	DEGs with pathway annotation (147)	Pathway ID
Metabolic pathways	20 (13.61%)	ko01100
Biosynthesis of secondary metabolites	5 (3.4%)	ko01110
ABC transporters	5 (3.4%)	ko02010
Purine metabolism	4 (2.72%)	ko00230
Oxidative phosphorylation	4 (2.72%)	ko00190
Aminoacyl-tRNA biosynthesis	3 (2.04%)	ko00970
Spliceosome	3 (2.04%)	ko03040
RNA polymerase	3 (2.04%)	ko03020
Pyrimidine metabolism	3 (2.04%)	ko00240
Inositol phosphate metabolism	2 (1.36%)	ko00562
Base excision repair	2 (1.36%)	ko03410
Tyrosine metabolism	2 (1.36%)	ko00350
Endocytosis	2 (1.36%)	ko04144
Amino sugar and nucleotide sugar metabolism	2 (1.36%)	ko00520
Pentose and glucuronate interconversions	2 (1.36%)	ko00040
RNA degradation	2 (1.36%)	ko03018
mRNA surveillance pathway	2 (1.36%)	ko03015
Ribosome	2 (1.36%)	ko03010
RNA transport	2 (1.36%)	ko03013
Ubiquitin mediated proteolysis	2 (1.36%)	ko04120
Glycosphingolipid biosynthesis - ganglio series	1 (0.68%)	ko00604
Glycosaminoglycan degradation	1 (0.68%)	ko00531
Cutin, suberine and wax biosynthesis	1 (0.68%)	ko00073
Phenylpropanoid biosynthesis	1 (0.68%)	ko00940
Selenocompound metabolism	1 (0.68%)	ko00450
Ubiquinone and other terpenoid-quinone biosynthesis	1 (0.68%)	ko00130
Other glycan degradation	1 (0.68%)	ko00511
Regulation of autophagy	1 (0.68%)	ko04140
Sphingolipid metabolism	1 (0.68%)	ko00600
Indole alkaloid biosynthesis	1 (0.68%)	ko00901
Protein export	1 (0.68%)	ko03060
Phenylalanine metabolism	1 (0.68%)	ko00360
Pentose phosphate pathway	1 (0.68%)	ko00030
Ascorbate and aldarate metabolism	1 (0.68%)	ko00053
N-Glycan biosynthesis	1 (0.68%)	ko00510
Galactose metabolism	1 (0.68%)	ko00052
Phosphatidylinositol signaling system	1 (0.68%)	ko04070
Fatty acid metabolism	1 (0.68%)	ko00071
Starch and sucrose metabolism	1 (0.68%)	ko00500
Cysteine and methionine metabolism	1 (0.68%)	ko00270
Glycolysis / Gluconeogenesis	1 (0.68%)	ko00010
Peroxisome	1 (0.68%)	ko04146
Protein processing in endoplasmic reticulum	1 (0.68%)	ko04141

## Sheet: Table N18 vs N10
Table S3 KEGG pathway analysis of differential expressed genes between N18 vs N10.
Pathway	DEGs genes with pathway annotation (559)	Pathway ID
Metabolic pathways	91 (16.28%)	ko01100
Biosynthesis of secondary metabolites	51 (9.12%)	ko01110
Protein processing in endoplasmic reticulum	26 (4.65%)	ko04141
Spliceosome	26 (4.65%)	ko03040
Ribosome	24 (4.29%)	ko03010
RNA transport	23 (4.11%)	ko03013
Glycolysis / Gluconeogenesis	22 (3.94%)	ko00010
Carbon fixation in photosynthetic organisms	12 (2.15%)	ko00710
Cysteine and methionine metabolism	12 (2.15%)	ko00270
Phagosome	12 (2.15%)	ko04145
Oxidative phosphorylation	12 (2.15%)	ko00190
Tyrosine metabolism	10 (1.79%)	ko00350
Pyruvate metabolism	10 (1.79%)	ko00620
Endocytosis	10 (1.79%)	ko04144
RNA degradation	10 (1.79%)	ko03018
mRNA surveillance pathway	10 (1.79%)	ko03015
Ubiquitin mediated proteolysis	10 (1.79%)	ko04120
Peroxisome	9 (1.61%)	ko04146
Tryptophan metabolism	8 (1.43%)	ko00380
Alanine, aspartate and glutamate metabolism	8 (1.43%)	ko00250
Plant-pathogen interaction	8 (1.43%)	ko04626
Fatty acid metabolism	8 (1.43%)	ko00071
Purine metabolism	8 (1.43%)	ko00230
Arginine and proline metabolism	7 (1.25%)	ko00330
Glyoxylate and dicarboxylate metabolism	6 (1.07%)	ko00630
Pentose phosphate pathway	6 (1.07%)	ko00030
Glutathione metabolism	6 (1.07%)	ko00480
Lysine degradation	6 (1.07%)	ko00310
Amino sugar and nucleotide sugar metabolism	6 (1.07%)	ko00520
ABC transporters	6 (1.07%)	ko02010
Phenylalanine metabolism	5 (0.89%)	ko00360
Nitrogen metabolism	5 (0.89%)	ko00910
Butanoate metabolism	5 (0.89%)	ko00650
Propanoate metabolism	5 (0.89%)	ko00640
Glycine, serine and threonine metabolism	5 (0.89%)	ko00260
Valine, leucine and isoleucine degradation	5 (0.89%)	ko00280
Citrate cycle (TCA cycle)	5 (0.89%)	ko00020
Pentose and glucuronate interconversions	5 (0.89%)	ko00040
Steroid biosynthesis	4 (0.72%)	ko00100
Histidine metabolism	4 (0.72%)	ko00340
Inositol phosphate metabolism	4 (0.72%)	ko00562
beta-Alanine metabolism	4 (0.72%)	ko00410
Ascorbate and aldarate metabolism	4 (0.72%)	ko00053
Fructose and mannose metabolism	4 (0.72%)	ko00051
Glycerophospholipid metabolism	4 (0.72%)	ko00564
Starch and sucrose metabolism	4 (0.72%)	ko00500
Pyrimidine metabolism	4 (0.72%)	ko00240
One carbon pool by folate	3 (0.54%)	ko00670
Synthesis and degradation of ketone bodies	3 (0.54%)	ko00072
Isoquinoline alkaloid biosynthesis	3 (0.54%)	ko00950
Ubiquinone and other terpenoid-quinone biosynthesis	3 (0.54%)	ko00130
Limonene and pinene degradation	3 (0.54%)	ko00903
Tropane, piperidine and pyridine alkaloid biosynthesis	3 (0.54%)	ko00960
Glycosylphosphatidylinositol(GPI)-anchor biosynthesis	3 (0.54%)	ko00563
Protein export	3 (0.54%)	ko03060
Glycerolipid metabolism	3 (0.54%)	ko00561
Galactose metabolism	3 (0.54%)	ko00052
Ribosome biogenesis in eukaryotes	3 (0.54%)	ko03008
Betalain biosynthesis	2 (0.36%)	ko00965
Phenylalanine, tyrosine and tryptophan biosynthesis	2 (0.36%)	ko00400
Circadian rhythm - mammal	2 (0.36%)	ko04710
Cyanoamino acid metabolism	2 (0.36%)	ko00460
Phenylpropanoid biosynthesis	2 (0.36%)	ko00940
Selenocompound metabolism	2 (0.36%)	ko00450
Terpenoid backbone biosynthesis	2 (0.36%)	ko00900
Regulation of autophagy	2 (0.36%)	ko04140
Ether lipid metabolism	2 (0.36%)	ko00565
Sphingolipid metabolism	2 (0.36%)	ko00600
Biosynthesis of unsaturated fatty acids	2 (0.36%)	ko01040
Base excision repair	2 (0.36%)	ko03410
Proteasome	2 (0.36%)	ko03050
N-Glycan biosynthesis	2 (0.36%)	ko00510
Phosphatidylinositol signaling system	2 (0.36%)	ko04070
RNA polymerase	2 (0.36%)	ko03020
Non-homologous end-joining	1 (0.18%)	ko03450
Caffeine metabolism	1 (0.18%)	ko00232
Valine, leucine and isoleucine biosynthesis	1 (0.18%)	ko00290
Taurine and hypotaurine metabolism	1 (0.18%)	ko00430
Cutin, suberine and wax biosynthesis	1 (0.18%)	ko00073
alpha-Linolenic acid metabolism	1 (0.18%)	ko00592
Folate biosynthesis	1 (0.18%)	ko00790
SNARE interactions in vesicular transport	1 (0.18%)	ko04130
Basal transcription factors	1 (0.18%)	ko03022
Aminoacyl-tRNA biosynthesis	1 (0.18%)	ko00970

## Sheet: Table N18 vs N2
Table S3 KEGG pathway analysis of differential expressed genes between N18 vs N2.
Pathway	DEGs genes with pathway annotation (1489)	Pathway ID
Metabolic pathways	179 (12.02%)	ko01100
Biosynthesis of secondary metabolites	80 (5.37%)	ko01110
Ribosome	68 (4.57%)	ko03010
Spliceosome	51 (3.43%)	ko03040
Protein processing in endoplasmic reticulum	45 (3.02%)	ko04141
RNA transport	45 (3.02%)	ko03013
Purine metabolism	32 (2.15%)	ko00230
Pyrimidine metabolism	30 (2.01%)	ko00240
Ubiquitin mediated proteolysis	29 (1.95%)	ko04120
Glycolysis / Gluconeogenesis	26 (1.75%)	ko00010
Oxidative phosphorylation	26 (1.75%)	ko00190
mRNA surveillance pathway	23 (1.54%)	ko03015
Phagosome	22 (1.48%)	ko04145
RNA polymerase	22 (1.48%)	ko03020
ABC transporters	21 (1.41%)	ko02010
Cysteine and methionine metabolism	20 (1.34%)	ko00270
Endocytosis	18 (1.21%)	ko04144
Carbon fixation in photosynthetic organisms	17 (1.14%)	ko00710
Plant-pathogen interaction	17 (1.14%)	ko04626
Pyruvate metabolism	17 (1.14%)	ko00620
Peroxisome	17 (1.14%)	ko04146
Lysine degradation	16 (1.07%)	ko00310
RNA degradation	16 (1.07%)	ko03018
Fatty acid metabolism	15 (1.01%)	ko00071
Glutathione metabolism	15 (1.01%)	ko00480
Amino sugar and nucleotide sugar metabolism	14 (0.94%)	ko00520
Ribosome biogenesis in eukaryotes	14 (0.94%)	ko03008
Tyrosine metabolism	13 (0.87%)	ko00350
Glyoxylate and dicarboxylate metabolism	12 (0.81%)	ko00630
Base excision repair	12 (0.81%)	ko03410
Citrate cycle (TCA cycle)	11 (0.74%)	ko00020
Tryptophan metabolism	10 (0.67%)	ko00380
Propanoate metabolism	10 (0.67%)	ko00640
Arginine and proline metabolism	10 (0.67%)	ko00330
Alanine, aspartate and glutamate metabolism	9 (0.6%)	ko00250
Valine, leucine and isoleucine degradation	9 (0.6%)	ko00280
Glycerophospholipid metabolism	9 (0.6%)	ko00564
Butanoate metabolism	8 (0.54%)	ko00650
Pentose phosphate pathway	8 (0.54%)	ko00030
Glycine, serine and threonine metabolism	8 (0.54%)	ko00260
Homologous recombination	8 (0.54%)	ko03440
Phosphatidylinositol signaling system	8 (0.54%)	ko04070
Starch and sucrose metabolism	8 (0.54%)	ko00500
Nitrogen metabolism	7 (0.47%)	ko00910
beta-Alanine metabolism	7 (0.47%)	ko00410
Fructose and mannose metabolism	7 (0.47%)	ko00051
Aminoacyl-tRNA biosynthesis	7 (0.47%)	ko00970
Pentose and glucuronate interconversions	7 (0.47%)	ko00040
Ascorbate and aldarate metabolism	6 (0.4%)	ko00053
Proteasome	6 (0.4%)	ko03050
Nucleotide excision repair	6 (0.4%)	ko03420
Galactose metabolism	6 (0.4%)	ko00052
Regulation of autophagy	5 (0.34%)	ko04140
Arachidonic acid metabolism	5 (0.34%)	ko00590
Tropane, piperidine and pyridine alkaloid biosynthesis	5 (0.34%)	ko00960
Glycosylphosphatidylinositol(GPI)-anchor biosynthesis	5 (0.34%)	ko00563
Phenylalanine metabolism	5 (0.34%)	ko00360
N-Glycan biosynthesis	5 (0.34%)	ko00510
Glycerolipid metabolism	5 (0.34%)	ko00561
Steroid biosynthesis	4 (0.27%)	ko00100
Limonene and pinene degradation	4 (0.27%)	ko00903
Ether lipid metabolism	4 (0.27%)	ko00565
Histidine metabolism	4 (0.27%)	ko00340
Protein export	4 (0.27%)	ko03060
DNA replication	4 (0.27%)	ko03030
Circadian rhythm - plant	3 (0.2%)	ko04712
One carbon pool by folate	3 (0.2%)	ko00670
Circadian rhythm - mammal	3 (0.2%)	ko04710
Cyanoamino acid metabolism	3 (0.2%)	ko00460
Synthesis and degradation of ketone bodies	3 (0.2%)	ko00072
Selenocompound metabolism	3 (0.2%)	ko00450
Linoleic acid metabolism	3 (0.2%)	ko00591
Fatty acid elongation	3 (0.2%)	ko00062
Terpenoid backbone biosynthesis	3 (0.2%)	ko00900
Mismatch repair	3 (0.2%)	ko03430
Inositol phosphate metabolism	3 (0.2%)	ko00562
Indole alkaloid biosynthesis	2 (0.13%)	ko00901
Betalain biosynthesis	2 (0.13%)	ko00965
Riboflavin metabolism	2 (0.13%)	ko00740
Phenylalanine, tyrosine and tryptophan biosynthesis	2 (0.13%)	ko00400
Other types of O-glycan biosynthesis	2 (0.13%)	ko00514
Valine, leucine and isoleucine biosynthesis	2 (0.13%)	ko00290
Pantothenate and CoA biosynthesis	2 (0.13%)	ko00770
Cutin, suberine and wax biosynthesis	2 (0.13%)	ko00073
Isoquinoline alkaloid biosynthesis	2 (0.13%)	ko00950
Ubiquinone and other terpenoid-quinone biosynthesis	2 (0.13%)	ko00130
alpha-Linolenic acid metabolism	2 (0.13%)	ko00592
Sphingolipid metabolism	2 (0.13%)	ko00600
Biosynthesis of unsaturated fatty acids	2 (0.13%)	ko01040
Glucosinolate biosynthesis	1 (0.07%)	ko00966
Fatty acid biosynthesis	1 (0.07%)	ko00061
Non-homologous end-joining	1 (0.07%)	ko03450
Caffeine metabolism	1 (0.07%)	ko00232
Taurine and hypotaurine metabolism	1 (0.07%)	ko00430
Phenylpropanoid biosynthesis	1 (0.07%)	ko00940
Other glycan degradation	1 (0.07%)	ko00511
Natural killer cell mediated cytotoxicity	1 (0.07%)	ko04650
Folate biosynthesis	1 (0.07%)	ko00790
SNARE interactions in vesicular transport	1 (0.07%)	ko04130
Basal transcription factors	1 (0.07%)	ko03022

## Sheet: Table S2 vs N2
Table S3 KEGG pathway analysis of differential expressed genes between S2 vs N2.
Pathway	DEGs genes with pathway annotation (382)	Pathway ID
Metabolic pathways	56 (14.66%)	ko01100
Biosynthesis of secondary metabolites	16 (4.19%)	ko01110
Purine metabolism	15 (3.93%)	ko00230
Pyrimidine metabolism	11 (2.88%)	ko00240
Ubiquitin mediated proteolysis	10 (2.62%)	ko04120
ABC transporters	10 (2.62%)	ko02010
RNA polymerase	9 (2.36%)	ko03020
Phosphatidylinositol signaling system	6 (1.57%)	ko04070
Amino sugar and nucleotide sugar metabolism	6 (1.57%)	ko00520
Oxidative phosphorylation	6 (1.57%)	ko00190
Base excision repair	5 (1.31%)	ko03410
Glutathione metabolism	5 (1.31%)	ko00480
Protein processing in endoplasmic reticulum	5 (1.31%)	ko04141
Spliceosome	5 (1.31%)	ko03040
Basal transcription factors	4 (1.05%)	ko03022
Plant-pathogen interaction	4 (1.05%)	ko04626
Citrate cycle (TCA cycle)	4 (1.05%)	ko00020
Phagosome	4 (1.05%)	ko04145
Pentose and glucuronate interconversions	4 (1.05%)	ko00040
Ribosome biogenesis in eukaryotes	4 (1.05%)	ko03008
mRNA surveillance pathway	4 (1.05%)	ko03015
Regulation of autophagy	3 (0.79%)	ko04140
Inositol phosphate metabolism	3 (0.79%)	ko00562
Aminoacyl-tRNA biosynthesis	3 (0.79%)	ko00970
RNA transport	3 (0.79%)	ko03013
Circadian rhythm - plant	2 (0.52%)	ko04712
Terpenoid backbone biosynthesis	2 (0.52%)	ko00900
Folate biosynthesis	2 (0.52%)	ko00790
Glycosylphosphatidylinositol(GPI)-anchor biosynthesis	2 (0.52%)	ko00563
Protein export	2 (0.52%)	ko03060
DNA replication	2 (0.52%)	ko03030
Fructose and mannose metabolism	2 (0.52%)	ko00051
Tyrosine metabolism	2 (0.52%)	ko00350
Nucleotide excision repair	2 (0.52%)	ko03420
Homologous recombination	2 (0.52%)	ko03440
Pyruvate metabolism	2 (0.52%)	ko00620
Endocytosis	2 (0.52%)	ko04144
RNA degradation	2 (0.52%)	ko03018
Lipoic acid metabolism	1 (0.26%)	ko00785
Non-homologous end-joining	1 (0.26%)	ko03450
Riboflavin metabolism	1 (0.26%)	ko00740
Steroid biosynthesis	1 (0.26%)	ko00100
Circadian rhythm - mammal	1 (0.26%)	ko04710
Sulfur relay system	1 (0.26%)	ko04122
Porphyrin and chlorophyll metabolism	1 (0.26%)	ko00860
Cutin, suberine and wax biosynthesis	1 (0.26%)	ko00073
Phenylpropanoid biosynthesis	1 (0.26%)	ko00940
Linoleic acid metabolism	1 (0.26%)	ko00591
Ubiquinone and other terpenoid-quinone biosynthesis	1 (0.26%)	ko00130
Other glycan degradation	1 (0.26%)	ko00511
alpha-Linolenic acid metabolism	1 (0.26%)	ko00592
Ether lipid metabolism	1 (0.26%)	ko00565
Arachidonic acid metabolism	1 (0.26%)	ko00590
Sphingolipid metabolism	1 (0.26%)	ko00600
Phenylalanine metabolism	1 (0.26%)	ko00360
Glyoxylate and dicarboxylate metabolism	1 (0.26%)	ko00630
Carbon fixation in photosynthetic organisms	1 (0.26%)	ko00710
Ascorbate and aldarate metabolism	1 (0.26%)	ko00053
Propanoate metabolism	1 (0.26%)	ko00640
Glycine, serine and threonine metabolism	1 (0.26%)	ko00260
N-Glycan biosynthesis	1 (0.26%)	ko00510
Glycerophospholipid metabolism	1 (0.26%)	ko00564
Starch and sucrose metabolism	1 (0.26%)	ko00500
Cysteine and methionine metabolism	1 (0.26%)	ko00270
Lysine degradation	1 (0.26%)	ko00310
Peroxisome	1 (0.26%)	ko04146
Ribosome	1 (0.26%)	ko03010

## Sheet: Table S10 vs N10
Table S3 KEGG pathway analysis of differential expressed genes between S10 vs N10.
Pathway	DEGs genes with pathway annotation (81)	Pathway ID
Metabolic pathways	10 (12.35%)	ko01100
ABC transporters	5 (6.17%)	ko02010
Amino sugar and nucleotide sugar metabolism	4 (4.94%)	ko00520
Ubiquitin mediated proteolysis	4 (4.94%)	ko04120
Biosynthesis of secondary metabolites	4 (4.94%)	ko01110
Oxidative phosphorylation	3 (3.7%)	ko00190
RNA transport	3 (3.7%)	ko03013
Purine metabolism	3 (3.7%)	ko00230
Base excision repair	2 (2.47%)	ko03410
Homologous recombination	2 (2.47%)	ko03440
Starch and sucrose metabolism	2 (2.47%)	ko00500
Aminoacyl-tRNA biosynthesis	2 (2.47%)	ko00970
Glutathione metabolism	2 (2.47%)	ko00480
Pentose and glucuronate interconversions	2 (2.47%)	ko00040
mRNA surveillance pathway	2 (2.47%)	ko03015
RNA polymerase	2 (2.47%)	ko03020
Pyrimidine metabolism	2 (2.47%)	ko00240
Nicotinate and nicotinamide metabolism	1 (1.23%)	ko00760
Regulation of autophagy	1 (1.23%)	ko04140
Tropane, piperidine and pyridine alkaloid biosynthesis	1 (1.23%)	ko00960
Inositol phosphate metabolism	1 (1.23%)	ko00562
Ascorbate and aldarate metabolism	1 (1.23%)	ko00053
Phosphatidylinositol signaling system	1 (1.23%)	ko04070
Endocytosis	1 (1.23%)	ko04144
Ribosome biogenesis in eukaryotes	1 (1.23%)	ko03008
Spliceosome	1 (1.23%)	ko03040

## Sheet: Table S18 vs N18
Table S3 KEGG pathway analysis of differential expressed genes between S18 vs N18.
Pathway	DEGs genes with pathway annotation (553)	Pathway ID
Metabolic pathways	86 (15.55%)	ko01100
Biosynthesis of secondary metabolites	44 (7.96%)	ko01110
Protein processing in endoplasmic reticulum	22 (3.98%)	ko04141
Glycolysis / Gluconeogenesis	18 (3.25%)	ko00010
Ribosome	17 (3.07%)	ko03010
Spliceosome	17 (3.07%)	ko03040
RNA transport	15 (2.71%)	ko03013
Phagosome	11 (1.99%)	ko04145
Carbon fixation in photosynthetic organisms	10 (1.81%)	ko00710
Oxidative phosphorylation	10 (1.81%)	ko00190
Purine metabolism	10 (1.81%)	ko00230
Fatty acid metabolism	9 (1.63%)	ko00071
Peroxisome	9 (1.63%)	ko04146
RNA degradation	9 (1.63%)	ko03018
Ubiquitin mediated proteolysis	9 (1.63%)	ko04120
ABC transporters	9 (1.63%)	ko02010
Cysteine and methionine metabolism	8 (1.45%)	ko00270
Pyruvate metabolism	8 (1.45%)	ko00620
Endocytosis	8 (1.45%)	ko04144
mRNA surveillance pathway	8 (1.45%)	ko03015
Tryptophan metabolism	7 (1.27%)	ko00380
Glutathione metabolism	7 (1.27%)	ko00480
Glyoxylate and dicarboxylate metabolism	6 (1.08%)	ko00630
Tyrosine metabolism	6 (1.08%)	ko00350
Arginine and proline metabolism	6 (1.08%)	ko00330
Pyrimidine metabolism	6 (1.08%)	ko00240
Nitrogen metabolism	5 (0.9%)	ko00910
Fructose and mannose metabolism	5 (0.9%)	ko00051
Valine, leucine and isoleucine degradation	5 (0.9%)	ko00280
Plant-pathogen interaction	5 (0.9%)	ko04626
Amino sugar and nucleotide sugar metabolism	5 (0.9%)	ko00520
Butanoate metabolism	4 (0.72%)	ko00650
Pentose phosphate pathway	4 (0.72%)	ko00030
Base excision repair	4 (0.72%)	ko03410
Propanoate metabolism	4 (0.72%)	ko00640
Alanine, aspartate and glutamate metabolism	4 (0.72%)	ko00250
Citrate cycle (TCA cycle)	4 (0.72%)	ko00020
Galactose metabolism	4 (0.72%)	ko00052
Lysine degradation	4 (0.72%)	ko00310
Pentose and glucuronate interconversions	4 (0.72%)	ko00040
RNA polymerase	4 (0.72%)	ko03020
Steroid biosynthesis	3 (0.54%)	ko00100
Synthesis and degradation of ketone bodies	3 (0.54%)	ko00072
Limonene and pinene degradation	3 (0.54%)	ko00903
Biosynthesis of unsaturated fatty acids	3 (0.54%)	ko01040
Histidine metabolism	3 (0.54%)	ko00340
beta-Alanine metabolism	3 (0.54%)	ko00410
Ascorbate and aldarate metabolism	3 (0.54%)	ko00053
Glycine, serine and threonine metabolism	3 (0.54%)	ko00260
N-Glycan biosynthesis	3 (0.54%)	ko00510
Glycerolipid metabolism	3 (0.54%)	ko00561
Ribosome biogenesis in eukaryotes	3 (0.54%)	ko03008
Betalain biosynthesis	2 (0.36%)	ko00965
One carbon pool by folate	2 (0.36%)	ko00670
Circadian rhythm - mammal	2 (0.36%)	ko04710
Cyanoamino acid metabolism	2 (0.36%)	ko00460
Selenocompound metabolism	2 (0.36%)	ko00450
Ubiquinone and other terpenoid-quinone biosynthesis	2 (0.36%)	ko00130
alpha-Linolenic acid metabolism	2 (0.36%)	ko00592
Terpenoid backbone biosynthesis	2 (0.36%)	ko00900
Regulation of autophagy	2 (0.36%)	ko04140
Glycosylphosphatidylinositol(GPI)-anchor biosynthesis	2 (0.36%)	ko00563
Protein export	2 (0.36%)	ko03060
Phenylalanine metabolism	2 (0.36%)	ko00360
Inositol phosphate metabolism	2 (0.36%)	ko00562
Proteasome	2 (0.36%)	ko03050
Aminoacyl-tRNA biosynthesis	2 (0.36%)	ko00970
Starch and sucrose metabolism	2 (0.36%)	ko00500
Non-homologous end-joining	1 (0.18%)	ko03450
Phenylalanine, tyrosine and tryptophan biosynthesis	1 (0.18%)	ko00400
Phenylpropanoid biosynthesis	1 (0.18%)	ko00940
Linoleic acid metabolism	1 (0.18%)	ko00591
Ether lipid metabolism	1 (0.18%)	ko00565
SNARE interactions in vesicular transport	1 (0.18%)	ko04130
Sphingolipid metabolism	1 (0.18%)	ko00600
Tropane, piperidine and pyridine alkaloid biosynthesis	1 (0.18%)	ko00960
Glycerophospholipid metabolism	1 (0.18%)	ko00564

## Sheet: Table S10 vs S2
Table S3 KEGG pathway analysis of differential expressed genes between S10 vs S2.
Pathway	DEGs genes with pathway annotation (41)	Pathway ID
Metabolic pathways	4 (9.76%)	ko01100
Biosynthesis of secondary metabolites	3 (7.32%)	ko01110
Ubiquitin mediated proteolysis	3 (7.32%)	ko04120
Phenylalanine, tyrosine and tryptophan biosynthesis	1 (2.44%)	ko00400
Porphyrin and chlorophyll metabolism	1 (2.44%)	ko00860
Isoquinoline alkaloid biosynthesis	1 (2.44%)	ko00950
Other glycan degradation	1 (2.44%)	ko00511
Folate biosynthesis	1 (2.44%)	ko00790
SNARE interactions in vesicular transport	1 (2.44%)	ko04130
Tropane, piperidine and pyridine alkaloid biosynthesis	1 (2.44%)	ko00960
Phenylalanine metabolism	1 (2.44%)	ko00360
Carbon fixation in photosynthetic organisms	1 (2.44%)	ko00710
Alanine, aspartate and glutamate metabolism	1 (2.44%)	ko00250
Tyrosine metabolism	1 (2.44%)	ko00350
N-Glycan biosynthesis	1 (2.44%)	ko00510
Citrate cycle (TCA cycle)	1 (2.44%)	ko00020
Cysteine and methionine metabolism	1 (2.44%)	ko00270
Arginine and proline metabolism	1 (2.44%)	ko00330
Endocytosis	1 (2.44%)	ko04144
Phagosome	1 (2.44%)	ko04145
Amino sugar and nucleotide sugar metabolism	1 (2.44%)	ko00520
Ribosome biogenesis in eukaryotes	1 (2.44%)	ko03008
Protein processing in endoplasmic reticulum	1 (2.44%)	ko04141
RNA transport	1 (2.44%)	ko03013

## Sheet: Table S18 vs S2
Table S3 KEGG pathway analysis of differential expressed genes between S18 vs S2.
Pathway	DEGs genes with pathway annotation (46)	Pathway ID
Metabolic pathways	5 (10.87%)	ko01100
ABC transporters	4 (8.7%)	ko02010
Purine metabolism	3 (6.52%)	ko00230
Homologous recombination	2 (4.35%)	ko03440
RNA polymerase	2 (4.35%)	ko03020
Pyrimidine metabolism	2 (4.35%)	ko00240
Other glycan degradation	1 (2.17%)	ko00511
SNARE interactions in vesicular transport	1 (2.17%)	ko04130
Basal transcription factors	1 (2.17%)	ko03022
Nucleotide excision repair	1 (2.17%)	ko03420
Galactose metabolism	1 (2.17%)	ko00052
Starch and sucrose metabolism	1 (2.17%)	ko00500
Endocytosis	1 (2.17%)	ko04144
RNA degradation	1 (2.17%)	ko03018
mRNA surveillance pathway	1 (2.17%)	ko03015
Ribosome	1 (2.17%)	ko03010
Ubiquitin mediated proteolysis	1 (2.17%)	ko04120
Biosynthesis of secondary metabolites	1 (2.17%)	ko01110

## Sheet: Table S18 vs S10
Table S3 KEGG pathway analysis of differential expressed genes between S18 vs S10.
Pathway	DEGs with pathway annotation (47)	Pathway ID
Metabolic pathways	7 (14.89%)	ko01100
Biosynthesis of secondary metabolites	2 (4.26%)	ko01110
One carbon pool by folate	1 (2.13%)	ko00670
SNARE interactions in vesicular transport	1 (2.13%)	ko04130
Sphingolipid metabolism	1 (2.13%)	ko00600
Nitrogen metabolism	1 (2.13%)	ko00910
Glyoxylate and dicarboxylate metabolism	1 (2.13%)	ko00630
Alanine, aspartate and glutamate metabolism	1 (2.13%)	ko00250
N-Glycan biosynthesis	1 (2.13%)	ko00510
Homologous recombination	1 (2.13%)	ko03440
Aminoacyl-tRNA biosynthesis	1 (2.13%)	ko00970
Arginine and proline metabolism	1 (2.13%)	ko00330
Phagosome	1 (2.13%)	ko04145
Amino sugar and nucleotide sugar metabolism	1 (2.13%)	ko00520
Oxidative phosphorylation	1 (2.13%)	ko00190
Ubiquitin mediated proteolysis	1 (2.13%)	ko04120
ABC transporters	1 (2.13%)	ko02010
Spliceosome	1 (2.13%)	ko03040
Purine metabolism	1 (2.13%)	ko00230
