# Supplementary material for: Global Transcriptome Sequencing Reveals Molecular Profiles of Summer Diapause Induction Stage of Onion Maggot, Delia antiqua (Diptera: Anthomyiidae)
Source: G3 (Bethesda). 2017 Nov 20;8(1):207–17. doi: 10.1534/g3.117.300393 (PMC5765349; doi:10.1534/g3.117.300393)
Supplement: Supplementary file 9 [file 207TableS9.xls]

## Sheet: Sheet1
Table S9 Cq values, average Cq values (Mean Cq) and associated standard deviation (Cq SD) of two endogenous control genes (GAPDH and β-tubulin) and ten genes of interest. Values were exported from the CFX Maestro 1.0 software following a real-time PCR reaction, employing SYBR green fluorescent dye.
Sample Name	GAPDH efficiency = 0,98			β-Tubulin efficiency = 0,97			takeout efficiency = 1			shaggy efficiency = 1			hsp23 efficiency = 0,98			chitinase efficiency = 1			Glutathione S-transferase efficiency = 1			period efficiency = 0,97			timeless efficiency = 0,99			Forkhead box protein O efficiency = 0,98			Casein kinase 1 efficiency = 0,96			Cu-Zn SOD efficiency = 0,98
	Cq	Cq Mean	Cq SD	Cq	Cq Mean	Cq SD	Cq	Cq Mean	Cq SD	Cq	Cq Mean	Cq SD	Cq	Cq Mean	Cq SD	Cq	Cq Mean	Cq SD	Cq	Cq Mean	Cq SD	Cq	Cq Mean	Cq SD	Cq	Cq Mean	Cq SD	Cq	Cq Mean	Cq SD	Cq	Cq Mean	Cq SD	Cq	Cq Mean	Cq SD
N2-1	18.28	18.3	0.17	28.4	28.34	0.06	27.32	27.5	0.16	30.12	30.33	0.19	25.98	25.94	0.24	29.67	29.43	0.22	22.75	22.72	0.2	23.61	23.72	0.11	30.82	30.52	0.28	29.13	29.17	0.16	32.71	32.59	0.32	32.66	32.34	0.28
N2-1	18.14			28.33			27.62			30.5			25.68			29.35			22.51			23.72			30.27			29.03			32.83			32.23
N2-1	18.48			28.28			27.57			30.37			26.15			29.26			22.91			23.82			30.46			29.34			32.23			32.13
N2-2	17.85	17.75	0.09	27.75	27.87	0.18	27.19	27.27	0.12	29.78	29.96	0.24	25.66	25.7	0.19	29.32	29.47	0.18	22.52	22.59	0.22	23.78	23.72	0.13	30.97	31.1	0.24	29.25	29.32	0.1	32.73	32.7	0.15	32.88	32.58	0.26
N2-2	17.69			27.79			27.41			30.23			25.91			29.43			22.42			23.57			31.38			29.43			32.54			32.49
N2-2	17.72			28.08			27.21			29.88			25.54			29.67			22.84			23.8			30.95			29.28			32.84			32.38
N2-3	17.49	17.47	0.08	27.89	27.74	0.2	26.82	26.9	0.1	29.46	29.65	0.23	25.46	25.43	0.24	28.48	28.43	0.25	21.89	21.92	0.23	24.15	24.14	0.09	30.95	31.03	0.11	29.97	29.88	0.14	33.45	33.32	0.15	32.83	32.95	0.29
N2-3	17.54			27.82			27.01			29.58			25.18			28.66			21.71			24.23			31.16			29.72			33.35			33.28
N2-3	17.38			27.51			26.88			29.91			25.65			28.16			22.17			24.05			30.98			29.96			33.15			32.75
N10-1	18.08	18.05	0.11	28.89	28.77	0.13	27.51	27.51	0.1	29.49	29.62	0.12	30.59	30.42	0.21	32.13	32.48	0.32	22.77	22.62	0.15	29.41	29.34	0.06	30.24	30.26	0.04	28.88	29.05	0.15	31.99	31.94	0.21	33.87	34.04	0.27
N10-1	17.92			28.77			27.61			29.73			30.48			32.77			22.61			29.31			30.31			29.15			31.71			34.35
N10-1	18.14			28.64			27.42			29.63			30.19			32.53			22.47			29.31			30.23			29.13			32.13			33.91
N10-2	17.82	17.9	0.1	28.5	28.45	0.11	27.47	27.34	0.15	28.98	29.26	0.24	30.18	30.21	0.14	31.92	32.15	0.21	22.34	22.39	0.16	29.43	29.45	0.16	30.32	30.28	0.16	29.14	29.04	0.09	32.33	32.1	0.2	34.12	34.4	0.24
N10-2	17.87			28.53			27.36			29.35			30.37			32.21			22.57			29.62			30.42			29.01			32.01			34.53
N10-2	18.01			28.33			27.18			29.44			30.09			32.32			22.26			29.31			30.11			28.97			31.95			34.55
N10-3	17.31	17.39	0.1	28.12	28.22	0.11	26.93	26.91	0.17	29.23	28.89	0.34	29.72	29.91	0.18	31.75	32.01	0.25	21.89	21.96	0.19	29.59	29.7	0.11	30.55	30.62	0.07	29.63	29.66	0.16	32.13	32.34	0.2	34.95	34.71	0.24
N10-3	17.36			28.34			27.06			28.88			30.07			32.02			22.17			29.71			30.68			29.51			32.53			34.71
N10-3	17.51			28.21			26.73			28.56			29.93			32.25			21.81			29.81			30.63			29.83			32.37			34.48
N18-1	21.4	21.4	0.23	28.79	28.73	0.08	28.69	28.63	0.18	31.18	31.17	0.28	31.42	31.52	0.22	35.14	35.46	0.3	30.42	30.25	0.25	33.91	33.34	0.5	33.55	33.62	0.27	32.52	32.68	0.15	34.67	34.81	0.13	36.09	35.91	0.16
N18-1	21.62			28.64			28.77			30.89			31.77			35.53			30.38			33.17			33.39			32.82			34.92			35.82
N18-1	21.17			28.75			28.42			31.44			31.37			35.72			29.96			32.95			33.92			32.71			34.83			35.82
N18-2	21.11	21.03	0.11	28.98	28.77	0.29	28.32	28.39	0.08	31.1	31.04	0.23	31.08	31.25	0.2	34.68	34.75	0.26	30.34	30.26	0.2	33.56	33.57	0.16	34.05	33.98	0.09	32.87	32.84	0.07	34.82	34.76	0.08	36.34	36.21	0.13
N18-2	21.08			28.44			28.38			31.23			31.47			34.53			30.41			33.74			34.01			32.88			34.67			36.22
N18-2	20.91			28.88			28.47			30.78			31.19			35.03			30.03			33.42			33.87			32.76			34.78			36.08
N18-3	20.68	20.76	0.23	28.08	28.19	0.1	27.83	28.1	0.33	30.17	30.35	0.22	30.59	30.77	0.24	34.49	34.77	0.25	29.26	29.46	0.23	33.51	33.8	0.34	34.06	34.08	0.17	33.14	33.3	0.15	35.64	35.37	0.24	36.42	36.45	0.06
N18-3	20.57			28.24			27.99			30.59			30.68			34.83			29.41			34.17			34.25			33.32			35.18			36.51
N18-3	21.02			28.26			28.47			30.28			31.05			34.98			29.71			33.71			33.92			33.43			35.28			36.41
S2-1	18.16	18.13	0.36	29.42	29.47	0.15	31.98	31.9	0.18	33.07	32.94	0.33	34.06	33.78	0.24	26.49	26.48	0.2	15.43	15.5	0.1	23.83	23.85	0.27	29.52	29.73	0.19	27.71	27.63	0.08	30.93	31.1	0.15	32.38	32.25	0.33
S2-1	18.47			29.35			32.02			32.56			33.67			26.27			15.61			24.13			29.9			27.63			31.13			32.49
S2-1	17.76			29.64			31.69			33.19			33.61			26.67			15.46			23.59			29.77			27.56			31.23			31.88
S2-2	17.81	17.84	0.13	29.01	28.9	0.11	31.58	31.78	0.21	32.19	32.37	0.23	33.87	33.54	0.3	25.89	25.85	0.26	15.23	15.38	0.18	23.96	24.05	0.1	29.64	29.88	0.21	28.32	28.15	0.3	31.17	31.28	0.33	32.54	32.66	0.27
S2-2	17.73			28.89			31.99			32.29			33.29			25.58			15.58			24.15			30.05			28.33			31.03			32.47
S2-2	17.99			28.79			31.78			32.63			33.46			26.09			15.32			24.03			29.94			27.81			31.65			32.96
S2-3	17.62	17.63	0.19	29.13	29	0.15	31.68	31.48	0.18	32.71	32.49	0.29	33.69	33.53	0.19	26.04	25.92	0.18	15.32	15.09	0.21	24.31	24.17	0.14	30.09	30.2	0.21	28.23	28.39	0.16	31.29	31.56	0.24	32.83	32.76	0.26
S2-3	17.44			29.03			31.33			32.6			33.58			26.01			14.91			24.16			30.07			28.41			31.74			32.47
S2-3	17.82			28.83			31.42			32.16			33.32			25.71			15.03			24.04			30.45			28.54			31.64			32.98
S10-1	17.78	17.8	0.19	28.2	27.98	0.21	25.49	25.32	0.23	30.97	30.71	0.24	31.69	31.54	0.16	19.08	18.75	0.29	22.31	22.36	0.05	21.35	21.34	0.21	27.53	27.4	0.13	28.65	28.65	0.21	28.81	28.89	0.2	31.12	30.88	0.21
S10-1	17.99			27.97			25.41			30.49			31.56			18.61			22.36			21.55			27.38			28.85			29.11			30.73
S10-1	17.62			27.78			25.06			30.68			31.37			18.56			22.41			21.13			27.28			28.44			28.74			30.8
S10-2	17.42	17.43	0.12	28.21	28.04	0.21	25.23	25.18	0.16	30.32	30.36	0.19	31.08	31.33	0.23	19.03	18.77	0.25	21.67	21.82	0.19	21.93	21.67	0.25	28.08	28.06	0.07	28.67	28.87	0.18	29.21	29.03	0.16	31.01	31.22	0.21
S10-2	17.32			28.11			25.31			30.19			31.38			18.75			21.75			21.44			28.11			28.92			28.93			31.43
S10-2	17.55			27.81			25.01			30.56			31.53			18.54			22.03			21.65			27.98			29.03			28.94			31.23
S10-3	17.19	17.2	0.23	27.57	27.65	0.12	24.88	24.92	0.2	30.66	30.52	0.29	30.66	30.67	0.21	18.44	18.36	0.25	21.37	21.41	0.19	21.98	21.91	0.17	27.93	27.92	0.19	29.48	29.22	0.23	29.13	29.31	0.18	31.85	31.59	0.23
S10-3	16.98			27.59			24.74			30.19			30.47			18.08			21.24			21.72			28.11			29.15			29.31			31.53
S10-3	17.43			27.79			25.14			30.71			30.89			18.56			21.61			22.03			27.73			29.03			29.48			31.4
S18-1	17.67	17.64	0.05	28.32	28.14	0.17	22.69	22.76	0.19	31.16	30.91	0.24	32.11	32.33	0.2	21.06	20.79	0.25	21.96	22.05	0.08	22.27	22.09	0.22	27.82	27.7	0.28	28.73	28.65	0.1	29.01	29.29	0.25	29.9	29.83	0.09
S18-1	17.67			28.13			22.98			30.68			32.37			20.74			22.11			21.84			27.89			28.54			29.34			29.85
S18-1	17.58			27.98			22.61			30.88			32.51			20.57			22.07			22.16			27.38			28.67			29.51			29.73
S18-2	17.31	17.28	0.06	28.49	28.42	0.09	22.27	22.4	0.13	30.18	30.31	0.3	31.65	31.84	0.24	20.19	20.45	0.26	21.44	21.5	0.05	22.44	22.47	0.06	27.89	27.97	0.09	29.03	29.22	0.16	30.01	29.79	0.2	29.98	30.08	0.21
S18-2	17.32			28.45			22.39			30.09			32.11			20.46			21.52			22.43			27.94			29.31			29.61			29.93
S18-2	17.21			28.31			22.53			30.65			31.76			20.71			21.54			22.54			28.07			29.32			29.76			30.32
S18-3	17.15	17.1	0.07	27.53	27.51	0.14	21.83	21.96	0.13	30.28	30.53	0.23	31.48	31.57	0.35	19.83	20.07	0.25	21.4	21.4	0.18	22.83	22.82	0.07	28.41	28.43	0.23	29.49	29.46	0.18	30.13	30.06	0.18	30.54	30.56	0.15
S18-3	17.02			27.64			21.98			30.73			31.27			20.06			21.22			22.88			28.67			29.63			29.85			30.42
S18-3	17.14			27.37			22.08			30.57			31.95			20.33			21.57			22.75			28.21			29.27			30.19			30.71
